# Supplementary material for: MOF-encapsulated copper-doped carbon dots nanozymes with excellent biological activity promote diabetes wound healing
Source: Regen Biomater. 2024 Sep 30;11:rbae119. doi: 10.1093/rb/rbae119 (PMC11580684; doi:10.1093/rb/rbae119)
Supplement: rbae119_Supplementary_Data [file rbae119_supplementary_data.zip]

Archive with 3 entries (3 files):
- Supplementary Materials.docx
- Preparation video of ZIF.mp4
- Preparation video of ZIF-CuC-dots.mp4
